# Supplementary material for: Highlights on Genomics Applications for Lysosomal Storage Diseases
Source: Cells. 2020 Aug 14;9(8):1902. doi: 10.3390/cells9081902 (PMC7465195; doi:10.3390/cells9081902)
Supplement: Supplementary file 1 [file cells-09-01902-s001.zip]

Archive with 2 entries (2 files):
- cells-884166-S2 pub.pdf
- cells-884166-S1 pub.pdf
